# Supplementary material for: The Role of IVC Filters in the Management of Acute Pulmonary Embolism
Source: J Clin Med. 2024 Mar 5;13(5):1494. doi: 10.3390/jcm13051494 (PMC10935447; doi:10.3390/jcm13051494)
Supplement: Supplementary file 1 [file jcm-13-01494-s001.zip]

Archive with 1 entries (1 files):
- jcm-2855183-supplementary.pdf
